# Supplementary material for: Shortening of Zika virus CD-loop reduces neurovirulence while preserving antigenicity
Source: PLoS Negl Trop Dis. 2019 Mar 7;13(3):e0007212. doi: 10.1371/journal.pntd.0007212 (PMC6424462; doi:10.1371/journal.pntd.0007212)
Supplement: S1 Data — Microsoft Excel file containing data used to generate figures in Prism (version 8.0.1). Individual sheets correspond to each figure panel. ZIKV titer data provided as the log transform of foci forming units per ml or gram of tissue (FFU/ml or FFU/g). Limits of detection are also provided. Mouse weight data provided in grams and as percent of starting weight. Includes full ZIKV envelope protein amino acid sequence for each sample. (XLSX) [file pntd.0007212.s001.xlsx]

## Sheet: Fig. 1
	Titer (log(FFU/ml))
Days Post Infection	WT			∆346
0	0.650515	0.650515	0.650515	0.650515	1.30103	0.650515
1	2.69897	2.57978	2.47712	2.64345	2.68124	2.53148
2	4.13354	4.0086	4.13988	3.57978	3.64345	3.75588
3	5.02531	4.99123	4.99123	4.41497	4.07918	4.20412
4	5.64345	5.53148	5.76343	4.60206	4.69897	5.06446
5	5.79239	5.92428	6.0086	4.96379	4.77815	5.14922
6	6.10037	6.08279	6.03743	5.17609	4.97313	5.34439
7	6.37475	6.233	6.25527	5.53148	5.09342	5.68124
8	6.90848	6.6902	6.57978	6.14613	5.79934	5.8451
9	6.51851	6.80618	6.34242	6.10037	5.90848	5.65321
10	6.5563	6.25042	6.29666	6.11394	5.8921	6.13354
11	6.3032	6.25527	6.38021	5.74819	6.19866	6.4624
Limit of Detection	1.30103
1/2 Limit of Detection	0.650515

## Sheet: Fig. 2a
	Virus
Days Post Infection	WT	Δ346
11	1	1
11		1
13	1
13	1
13	1
13	1
15	1
19		1
19		1
22
22
34		1
43		0
43		0

## Sheet: Fig. 2b
	Raw Weight (g)
Days Post Infection	Δ346													WT
0	25.6	25.7	21.3	19.8	20.6	21.6	21.4	19.9	18.4	17.6	18.9	17.6	18	25	26.8	26	22.7	22.4	22.1	22.6	19.9	18.2	19	18.3	18.9	20.2
1	25.8	25.7	21.6	20	21.2	22	21.8	20.2	18.2	18.1	18.4	17.6	18.6	25	26.8	26.1	23.1	22.3	22	23.2	20	18.4	18.7	18.8	19.2	20.5
2	25.3	25.6	21.3	20	21.1	21.7	21.5	20.3	18.6	18.2	18.4	17.7	18.3	24.9	26.5	25.6	22.6	22.4	22.3	22.8	20	18.3	19	18.7	19.3	20.8
3	25.2	25.5	21.4	20.1	21.3	21.8	21.3	19.7	18.7	17.6	18.3	18.1	18.6	24.4	26.4	25.5	22.9	22.2	22.4	22.7	20	18.4	19	18.4	19.5	20.8
4	25.3	25.9	21.6	20.4	20.9	22.2	21.7	19.6	18.8	18	18.7	18.3	18.3	24.5	26.7	25.6	22.7	22.4	22.1	22.6	19.6	18.3	18.6	18.7	19.1	20.8
5	25.2	25.8	21.5	20.3	20.8	21.8	21.8	19.3	18.8	17.9	18.3	18.1	18	24.3	26.7	25.6	22.7	22.4	22.1	22.6	19.6	18.3	18.6	18.7	19.1	20.8
6	25.4	25.5	21.9	20.8	21.3	22	22.1	19.7	18.9	18.4	18.7	18.3	18.6	24.6	26.3	25.6	22.9	22.8	22.4	22.9	20	18.4	19	19	19.7	20.9
7		24.6		19.7	20.8		21.7	19.9	18.9	18.3						25.3			22.1	22.8				18.2	19.2	19.8
8		22.9		18	20.7		21.9	19.7	19	18						23.4			20.5	21.9				17.3	18.7	18
9		22.8		16.9	20.6		22.2	20	19.4	18.5						23.3			21.1	22.2				17.8	18.9	16.9
10		21.1		15.9	21		21.6	19.5	19	18						24.3			21.2	22.2				17.7	18.7	15.8
11		19.4		14.9	21.6		22	20.3	19.4	18.6						24.4			20.5	22.6				17.1	18.5	14.5
12					21.5		21.9	20.1	19.4	18.2						23.3			18.4	22.3				14.7	16.8
13					21.6		22.4	19.7	19.4	18.1						20.3			15.8	21				13.3	14.7
14					21.7		22.4	19.8	19.6	18.3										20.1
15					21.7		22.8	19.7	19.6	19										17.7
16					20.7		22.7	19.2	19.1	19.4
17					20.3		22.5	18.3	19.3	19.1
18					17.7		22.7	16.3	19.4	18.6
19					16.5		22.5	15.9	19.3	18.9
20							22.4		19.3	19
21							22.8		19.1	19.7
22							23.1		19.1	19.4
23							22.8		19.4	19.2
24							23.4		19.9	19.5
25							23.8		19.2	19.6
26							22.9		19.6	19.7
27							23.5		19.8	19.6
28							23.6		20.1	20
29							23.2		19.7	19.7
30							23.1		19.6	19.9
31							23.6		20.3	20.1
32							23.1		20.5	20
33							23.8		20.5	20
34							19		20.3	20.3
35									20.4	19.8
36									21	20.1
37									20.8	19.8
38									20.5	20
39									20.6	20.1
40									20.6	19.9
41									20.3	20.3
42									20.3	20.4
43									20.8	20.7
	Percent Starting Weight
Days Post Infection	Δ346													WT
0	100	100	100	100	100	100	100	100	100	100	100	100	100	100	100	100	100	100	100	100	100	100	100	100	100	100
1	100.8	100	101.4	101	102.9	101.9	101.9	101.5	98.9	102.8	97.4	100	103.3	100	100	100.4	101.8	99.6	99.5	102.7	100.5	101.1	98.4	102.7	101.6	101.5
2	98.8	99.6	100	101	102.4	100.5	100.5	102	101.1	103.4	97.4	100.6	101.7	99.6	98.9	98.5	99.6	100	100.9	100.9	100.5	100.5	100	102.2	102.1	103
3	98.4	99.2	100.5	101.5	103.4	100.9	99.5	99	101.6	100	96.8	102.8	103.3	97.6	98.5	98.1	100.9	99.1	101.4	100.4	100.5	101.1	100	100.5	103.2	103
4	98.8	100.8	101.4	103	101.5	102.8	101.4	98.5	102.2	102.3	98.9	104	101.7	98	99.6	98.5	100	100	100	100	98.5	100.5	97.9	102.2	101.1	103
5	98.4	100.4	100.9	102.5	101	100.9	101.9	97	102.2	101.7	96.8	102.8	100	97.2	99.6	98.5	100	100	100	100	98.5	100.5	97.9	102.2	101.1	103
6	99.2	99.2	102.8	105.1	103.4	101.9	103.3	99	102.7	104.5	98.9	104	103.3	98.4	98.1	98.5	100.9	101.8	101.4	101.3	100.5	101.1	100	103.8	104.2	103.5
7		95.7		99.5	101		101.4	100	102.7	104						97.3			100	100.9				99.5	101.6	98
8		89.1		90.9	100.5		102.3	99	103.3	102.3						90			92.8	96.9				94.5	98.9	89.1
9		88.7		85.4	100		103.7	100.5	105.4	105.1						89.6			95.5	98.2				97.3	100	83.7
10		82.1		80.3	101.9		100.9	98	103.3	102.3						93.5			95.9	98.2				96.7	98.9	78.2
11		75.5		75.3	104.9		102.8	102	105.4	105.7						93.8			92.8	100				93.4	97.9	71.8
12					104.4		102.3	101	105.4	103.4						89.6			83.3	98.7				80.3	88.9
13					104.9		104.7	99	105.4	102.8						78.1			71.5	92.9				72.7	77.8
14					105.3		104.7	99.5	106.5	104										88.9
15					105.3		106.5	99	106.5	108										78.3
16					100.5		106.1	96.5	103.8	110.2
17					98.5		105.1	92	104.9	108.5
18					85.9		106.1	81.9	105.4	105.7
19					80.1		105.1	79.9	104.9	107.4
20							104.7		104.9	108
21							106.5		103.8	111.9
22							107.9		103.8	110.2
23							106.5		105.4	109.1
24							109.3		108.2	110.8
25							111.2		104.3	111.4
26							107		106.5	111.9
27							109.8		107.6	111.4
28							110.3		109.2	113.6
29							108.4		107.1	111.9
30							107.9		106.5	113.1
31							110.3		110.3	114.2
32							107.9		111.4	113.6
33							111.2		111.4	113.6
34							88.8		110.3	115.3
35									110.9	112.5
36									114.1	114.2
37									113	112.5
38									111.4	113.6
39									112	114.2
40									112	113.1
41									110.3	115.3
42									110.3	115.9
43									113	117.6

## Sheet: Fig. 2c
	Survival
	Δ346 103 FFU	Δ346 104 FFU
11	1
11	1
19	1
19	1
22		1
22		1
34	1
43	0	0
43	0	0

## Sheet: Fig. 2d
	Raw Weight (g)
Days	Δ346													Δ346 104 FFU
0	25.6	25.7	21.3	19.8	20.6	21.6	21.4	19.9	18.4	17.6	18.9	17.6	18	21.2	22.2	18.6	18.1
1	25.8	25.7	21.6	20	21.2	22	21.8	20.2	18.2	18.1	18.4	17.6	18.6	21.6	22.5	18.4	18.7
2	25.3	25.6	21.3	20	21.1	21.7	21.5	20.3	18.6	18.2	18.4	17.7	18.3	21.5	22.3	18.8	18.8
3	25.2	25.5	21.4	20.1	21.3	21.8	21.3	19.7	18.7	17.6	18.3	18.1	18.6	21.6	22.4	18.8	18.5
4	25.3	25.9	21.6	20.4	20.9	22.2	21.7	19.6	18.8	18	18.7	18.3	18.3	21.4	22.6	18.9	18.2
5	25.2	25.8	21.5	20.3	20.8	21.8	21.8	19.3	18.8	17.9	18.3	18.1	18	21.4	22.5	18.8	18.7
6	25.4	25.5	21.9	20.8	21.3	22	22.1	19.7	18.9	18.4	18.7	18.3	18.6	22.1	22.6	19	19.3
7		24.6		19.7	20.8		21.7	19.9	18.9	18.3				22.2	22.8	19	19.6
8		22.9		18	20.7		21.9	19.7	19	18				21.9	22.5	19	19.8
9		22.8		16.9	20.6		22.2	20	19.4	18.5				22.3	22.6	19.1	19.9
10		21.1		15.9	21		21.6	19.5	19	18				22.2	22.5	19.2	19.6
11		19.4		14.9	21.6		22	20.3	19.4	18.6				22.6	23.2	19.1	19.4
12					21.5		21.9	20.1	19.4	18.2				22.5	23	19.7	18.7
13					21.6		22.4	19.7	19.4	18.1				22.6	22.7	19.5	18.1
14					21.7		22.4	19.8	19.6	18.3				22.6	22.9	19.9	18.1
15					21.7		22.8	19.7	19.6	19				23	23.4	19.9	18.1
16					20.7		22.7	19.2	19.1	19.4				23.1	23.5	20.2	18.3
17					20.3		22.5	18.3	19.3	19.1				23.4	22.9	20.2	17.6
18					17.7		22.7	16.3	19.4	18.6				23	22.6	20.2	17.6
19					16.5		22.5	15.9	19.3	18.9				23.2	22.9	20.8	17.4
20							22.4		19.3	19				22.8	21.8	20.2	16
21							22.8		19.1	19.7				23.2	19.9	20.4	14.8
22							23.1		19.1	19.4				23.3	17.4	21.1	14.2
23							22.8		19.4	19.2				23		21.6
24							23.4		19.9	19.5				23.8		21.8
25							23.8		19.2	19.6				24.3		21.6
26							22.9		19.6	19.7				23.6		20.9
27							23.5		19.8	19.6				23.9		21.3
28							23.6		20.1	20				24.2		21.6
29							23.2		19.7	19.7				23.9		21.3
30							23.1		19.6	19.9				24.2		20.7
31							23.6		20.3	20.1				24.4		21.4
32							23.1		20.5	20				24.1		21.2
33							23.8		20.5	20				24.5		21.5
34							19		20.3	20.3				24.8		21.2
35									20.4	19.8				24.2		20.6
36									21	20.1				24.5		21.6
37									20.8	19.8				24.4		20.9
38									20.5	20				24.5		20.8
39									20.6	20.1				24.9		20.9
40									20.6	19.9				24.9		21.4
41									20.3	20.3				24.4		21.2
42									20.3	20.4				24.7		20.7
43									20.8	20.7				25.4		21.2
	Percent Starting Weight
Days	Δ346 103 FFU													Δ346 104 FFU
0	100	100	100	100	100	100	100	100	100	100	100	100	100	100	100	100	100
1	100.8	100	101.4	101	102.9	101.9	101.9	101.5	98.9	102.8	97.4	100	103.3	101.9	101.4	98.9	103.3
2	98.8	99.6	100	101	102.4	100.5	100.5	102	101.1	103.4	97.4	100.6	101.7	101.4	100.5	101.1	103.9
3	98.4	99.2	100.5	101.5	103.4	100.9	99.5	99	101.6	100	96.8	102.8	103.3	101.9	100.9	101.1	102.2
4	98.8	100.8	101.4	103	101.5	102.8	101.4	98.5	102.2	102.3	98.9	104	101.7	100.9	101.8	101.6	100.6
5	98.4	100.4	100.9	102.5	101	100.9	101.9	97	102.2	101.7	96.8	102.8	100	100.9	101.4	101.1	103.3
6	99.2	99.2	102.8	105.1	103.4	101.9	103.3	99	102.7	104.5	98.9	104	103.3	104.2	101.8	102.2	106.6
7		95.7		99.5	101		101.4	100	102.7	104				104.7	102.7	102.2	108.3
8		89.1		90.9	100.5		102.3	99	103.3	102.3				103.3	101.4	102.2	109.4
9		88.7		85.4	100		103.7	100.5	105.4	105.1				105.2	101.8	102.7	109.9
10		82.1		80.3	101.9		100.9	98	103.3	102.3				104.7	101.4	103.2	108.3
11		75.5		75.3	104.9		102.8	102	105.4	105.7				106.6	104.5	102.7	107.2
12					104.4		102.3	101	105.4	103.4				106.1	103.6	105.9	103.3
13					104.9		104.7	99	105.4	102.8				106.6	102.3	104.8	100
14					105.3		104.7	99.5	106.5	104				106.6	103.2	107	100
15					105.3		106.5	99	106.5	108				108.5	105.4	107	100
16					100.5		106.1	96.5	103.8	110.2				109	105.9	108.6	101.1
17					98.5		105.1	92	104.9	108.5				110.4	103.2	108.6	97.2
18					85.9		106.1	81.9	105.4	105.7				108.5	101.8	108.6	97.2
19					80.1		105.1	79.9	104.9	107.4				109.4	103.2	111.8	96.1
20							104.7		104.9	108				107.5	98.2	108.6	88.4
21							106.5		103.8	111.9				109.4	89.6	109.7	81.8
22							107.9		103.8	110.2				109.9	78.4	113.4	78.5
23							106.5		105.4	109.1				108.5		116.1
24							109.3		108.2	110.8				112.3		117.2
25							111.2		104.3	111.4				114.6		116.1
26							107		106.5	111.9				111.3		112.4
27							109.8		107.6	111.4				112.7		114.5
28							110.3		109.2	113.6				114.2		116.1
29							108.4		107.1	111.9				112.7		114.5
30							107.9		106.5	113.1				114.2		111.3
31							110.3		110.3	114.2				115.1		115.1
32							107.9		111.4	113.6				113.7		114
33							111.2		111.4	113.6				115.6		115.6
34							88.8		110.3	115.3				117		114
35									110.9	112.5				114.2		110.8
36									114.1	114.2				115.6		116.1
37									113	112.5				115.1		112.4
38									111.4	113.6				115.6		111.8
39									112	114.2				117.5		112.4
40									112	113.1				117.5		115.1
41									110.3	115.3				115.1		114
42									110.3	115.9				116.5		111.3
43									113	117.6				119.8		114

## Sheet: Fig. 3a
	Titer (log(FFU/g or FFU/ml))
	Δ346						WT
Serum	3.62	3.26	4.92	5.09	3.23	3.3	5.84	5.81	5.49	5.66	5.89	5.32	5.65
Liver	4.81	5.28	5.8	5.76	4.95	4.09	6.03	5.2	5.61	6.43	6.37	5.8	6.13
Spleen	4.17	3.71	3.61	4.37	1.47	4.42	3.08	8.34	7.78	4.09	8.17	5.58	4.05
Kidney	5.09	4.08	6.03	6.38	5.26	3.62	6.27	5.37	5.83	6.33	6.56	6.46	6.6
Limits of Detection				1/2 Limit of Detection
Serum	2			Serum		1
Liver	3.10237			Liver		1.55119
Spleen	2.93554			Spleen		1.46777
Kidney	2.92082			Kidney		0.775593	0

## Sheet: Fig. 3b
	Titer (log(FFU/g or FFU/ml))
	Δ346						WT
Spinal Cord	1.98	1.98	1.98	1.98	1.98	1.98	5.06	4.1	1.98	6.04	4.92	5.1	4.68
Brain	1.42	1.42	3.83	4.38	1.42	1.42	5.22	3.97	4.31	5.31	5.23	4.67	5.13
Limits of Detection				1/2 Limit of Detection
Spinal Cord	3.95861			Spinal Cord		1.9793
Brain	2.83863			Brain		1.41932

## Sheet: Fig. 3c
	Titer (log(FFU/g or FFU/ml))
	Δ346				WT
Serum	1	1	1	1	2.95424	1	1	1
Spinal Cord	6.5563	6.67877	7.34611	6.01072	7.953	6.72016	6.23798	6.63202
Brain	6.49971	6.38155	7.26839	6.32155	7.69521	6.83121	6.5094	7.20139
Limits of Detection				1/2 Limit of Detection
Serum	2			Serum		1
Spinal Cord	2.61979			Spinal Cord		1.30989
Brain	2.66555			Brain		1.33277

## Sheet: Fig. 4a
	Envelope Protein Seqeunce
Reference (KJ776791)	IRCIGVSNRDFVEGMSGGTWVDVVLEHGGCVTVMAQDKPTVDIELVTTTVSNMAEVRSYCYEASISDMASDSRCPTQGEAYLDKQSDTQYVCKRTLVDRGWGNGCGLFGKGSLVTCAKFACSKKMTGKSIQPENLEYRIMLSVHGSQHSGMIVNDTGHETDENRAKVEITPNSPRAEATLGGFGSLGLDCEPRTGLDFSDLYYLTMNNKHWLVHKEWFHDIPLPWHAGADTGTPHWNNKEALVEFKDAHAKRQTVVVLGSQEGAVHTALAGALEAEMDGAKGRLSSGHLKCRLKMDKLRLKGVSYSLCTAAFTFTKIPAETLHGTVTVEVQYAGTDGPCKVPAQMAVDMQTLTPVGRLITANPVITESTENSKMMLELDPPFGDSYIVIGVGEKKITHH…
WT ZIKV Stock	IRCIGVSNRDFVEGMSGGTWVDVVLEHGGCVTVMAQDKPTVDIELVTTTVSNMAEVRSYCYEASISDMASDSRCPTQGEAYLDKQSDTQYVCKRTLVDRGWGNGCGLFGKGSLVTCAKFACSKKMTGKSIQPENLEYRIMLSVHGSQHSGMIVNDTGHETDENRAKVEITPNSPRAEATLGGFGSLGLDCEPRTGLDFSDLYYLTMNNKHWLVHKEWFHDIPLPWHAGADTGTPHWNNKEALVEFKDAHAKRQTVVVLGSQEGAVHTALAGALEAEMDGAKGRLSSGHLKCRLKMDKLRLKGVSYSLCTAAFTFTKIPAETLHGTVTVEVQYAGTDGPCKVPAQMAVDMQTLTPVGRLITANPVITESTENSKMMLELDPPFGDSYIVIGVGEKKITHH…
WT ZIKV D6	IRCIGVSNRDFVEGMSGGTWVDVVLEHGGCVTVMAQDKPTVDIELVTTTVSNMAEVRSYCYEASISDMASDSRCPTQGEAYLDKQSDTQYVCKRTLVDRGWGNGCGLFGKGSLVTCAKFACSKKMTGKSIQPENLEYRIMLSVHGSQHSGMIVNDTGHETDENRAKVEITPNSPRAEATLGGFGSLGLDCEPRTGLDFSDLYYLTMNNKHWLVHKEWFHDIPLPWHAGADTGTPHWNNKEALVEFKDAHAKRQTVVVLGSQEGAVHTALAGALEAEMDGAKGRLSSGHLKCRLKMDKLRLKGVSYSLCTAAFTFTKIPAETLHGTVTVEVQYAGTDGPCKVPAQMAVDMQTLTPVGRLITANPVITESTENSKMMLELDPPFGDSYIVIGVGEKKITHH…
WT ZIKV D6	IRCIGVSNRDFVEGMSGGTWVDVVLEHGGCVTVMAQDKPTVDIELVTTTVSNMAEVRSYCYEASISDMASDSRCPTQGEAYLDKQSDTQYVCKRTLVDRGWGNGCGLFGKGSLVTCAKFACSKKMTGKSIQPENLEYRIMLSVHGSQHSGMIVNDTGHETDENRAKVEITPNSPRAEATLGGFGSLGLDCEPRTGLDFSDLYYLTMNNKHWLVHKEWFHDIPLPWHAGADTGTPHWNNKEALVEFKDAHAKRQTVVVLGSQEGAVHTALAGALEAEMDGAKGRLSSGHLKCRLKMDKLRLKGVSYSLCTAAFTFTKIPAETLHGTVTVEVQYAGTDGPCKVPAQMAVDMQTLTPVGRLITANPVITESTENSKMMLELDPPFGDSYIVIGVGEKKITHH…
WT ZIKV D6	IRCIGVSNRDFVEGMSGGTWVDVVLEHGGCVTVMAQDKPTVDIELVTTTVSNMAEVRSYCYEASISDMASDSRCPTQGEAYLDKQSDTQYVCKRTLVDRGWGNGCGLFGKGSLVTCAKFACSKKMTGKSIQPENLEYRIMLSVHGSQHSGMIVNDTGHETDENRAKVEITPNSPRAEATLGGFGSLGLDCEPRTGLDFSDLYYLTMNNKHWLVHKEWFHDIPLPWHAGADTGTPHWNNKEALVEFKDAHAKRQTVVVLGSQEGAVHTALAGALEAEMDGAKGRLSSGHLKCRLKMDKLRLKGVSYSLCTAAFTFTKIPAETLHGTVTVEVQYAGTDGPCKVPAQMAVDMQTLTPVGRLITANPVITESTENSKMMLELDPPFGDSYIVIGVGEKKITHH…
WT ZIKV D6	IRCIGVSNRDFVEGMSGGTWVDVVLEHGGCVTVMAQDKPTVDIELVTTTVSNMAEVRSYCYEASISDMASDSRCPTQGEAYLDKQSDTQYVCKRTLVDRGWGNGCGLFGKGSLVTCAKFACSKKMTGKSIQPENLEYRIMLSVHGSQHSGMIVNDTGHETDENRAKVEITPNSPRAEATLGGFGSLGLDCEPRTGLDFSDLYYLTMNNKHWLVHKEWFHDIPLPWHAGADTGTPHWNNKEALVEFKDAHAKRQTVVVLGSQEGAVHTALAGALEAEMDGAKGRLSSGHLKCRLKMDKLRLKGVSYSLCTAAFTFTKIPAETLHGTVTVEVQYAGTDGPCKVPAQMAVDMQTLTPVGRLITANPVITESTENSKMMLELDPPFGDSYIVIGVGEKKITHH…
WT ZIKV D6	IRCIGVSNRDFVEGMSGGTWVDVVLEHGGCVTVMAQDKPTVDIELVTTTVSNMAEVRSYCYEASISDMASDSRCPTQGEAYLDKQSDTQYVCKRTLVDRGWGNGCGLFGKGSLVTCAKFACSKKMTGKSIQPENLEYRIMLSVHGSQHSGMIVNDTGHETDENRAKVEITPNSPRAEATLGGFGSLGLDCEPRTGLDFSDLYYLTMNNKHWLVHKEWFHDIPLPWHAGADTGTPHWNNKEALVEFKDAHAKRQTVVVLGSQEGAVHTALAGALEAEMDGAKGRLSSGHLKCRLKMDKLRLKGVSYSLCTAAFTFTKIPAETLHGTVTVEVQYAGTDGPCKVPAQMAVDMQTLTPVGRLITANPVITESTENSKMMLELDPPFGDSYIVIGVGEKKITHH…
WT ZIKV D6	IRCIGVSNRDFVEGMSGGTWVDVVLEHGGCVTVMAQDKPTVDIELVTTTVSNMAEVRSYCYEASISDMASDSRCPTQGEAYLDKQSDTQYVCKRTLVDRGWGNGCGLFGKGSLVTCAKFACSKKMTGKSIQPENLEYRIMLSVHGSQHSGMIVNDTGHETDENRAKVEITPNSPRAEATLGGFGSLGLDCEPRTGLDFSDLYYLTMNNKHWLVHKEWFHDIPLPWHAGADTGTPHWNNKEALVEFKDAHAKRQTVVVLGSQEGAVHTALAGALEAEMDGAKGRLSSGHLKCRLKMDKLRLKGVSYSLCTAAFTFTKIPAETLHGTVTVEVQYAGTDGPCKVPAQMAVDMQTLTPVGRLITANPVITESTENSKMMLELDPPFGDSYIVIGVGEKKITHH…
WT ZIKV D6	IRCIGVSNRDFVEGMSGGTWVDVVLEHGGCVTVMAQDKPTVDIELVTTTVSNMAEVRSYCYEASISDMASDSRCPTQGEAYLDKQSDTQYVCKRTLVDRGWGNGCGLFGKGSLVTCAKFACSKKMTGKSIQPENLEYRIMLSVHGSQHSGMIVNDTGHETDENRAKVEITPNSPRAEATLGGFGSLGLDCEPRTGLDFSDLYYLTMNNKHWLVHKEWFHDIPLPWHAGADTGTPHWNNKEALVEFKDAHAKRQTVVVLGSQEGAVHTALAGALEAEMDGAKGRLSSGHLKCRLKMDKLRLKGVSYSLCTAAFTFTKIPAETLHGTVTVEVQYAGTDGPCKVPAQMAVDMQTLTPVGRLITANPVITESTENSKMMLELDPPFGDSYIVIGVGEKKITHH…
WT ZIKV End Point	IRCIGVSNRDFVEGMSGGTWVDVVLEHGGCVTVMAQDKPTVDIELVTTTVSNMAEVRSYCYEASISDMASDSRCPTQGEAYLDKQSDTQYVCKRTLVDRGWGNGCGLFGKGSLVTCAKFACSKKMTGKSIQPENLEYRIMLSVHGSQHSGMIVNDTGHETDENRAKVEITPNSPRAEATLGGFGSLGLDCEPRTGLDFSDLYYLTMNNKHWLVHKEWFHDIPLPWHAGADTGTPHWNNKEALVEFKDAHAKRQTVVVLGSQEGAVHTALAGALEAEMDGAKGRLSSGHLKCRLKMDKLRLKGVSYSLCTAAFTFTKIPAETLHGTVTVEVQYAGTDGPCKVPAQMAVDMQTLTPVGRLITANPVITESTENSKMMLELDPPFGDSYIVIGVGEKKITHH…
WT ZIKV End Point	IRCIGVSNRDFVEGMSGGTWVDVVLEHGGCVTVMAQDKPTVDIELVTTTVSNMAEVRSYCYEASISDMASDSRCPTQGEAYLDKQSDTQYVCKRTLVDRGWGNGCGLFGKGSLVTCAKFACSKKMTGKSIQPENLEYRIMLSVHGSQHSGMIVNDTGHETDENRAKVEITPNSPRAEATLGGFGSLGLDCEPRTGLDFSDLYYLTMNNKHWLVHKEWFHDIPLPWHAGADTGTPHWNNKEALVEFKDAHAKRQTVVVLGSQEGAVHTALAGALEAEMDGAKGRLSSGHLKCRLKMDKLRLKGVSYSLCTAAFTFTKIPAETLHGTVTVEVQYAGTDGPCKVPAQMAVDMQTLTPVGRLITANPVITESTENSKMMLELDPPFGDSYIVIGVGEKKITHH…
WT ZIKV End Point	IRCIGVSNRDFVEGMSGGTWVDVVLEHGGCVTVMAQDKPTVDIELVTTTVSNMAEVRSYCYEASISDMASDSRCPTQGEAYLDKQSDTQYVCKRTLVDRGWGNGCGLFGKGSLVTCAKFACSKKMTGKSIQPENLEYRIMLSVHGSQHSGMIVNDTGHETDENRAKVEITPNSPRAEATLGGFGSLGLDCEPRTGLDFSDLYYLTMNNKHWLVHKEWFHDIPLPWHAGADTGTPHWNNKEALVEFKDAHAKRQTVVVLGSQEGAVHTALAGALEAEMDGAKGRLSSGHLKCRLKMDKLRLKGVSYSLCTAAFTFTKIPAETLHGTVTVEVQYAGTDGPCKVPAQMAVDMQTLTPVGRLITANPVITESTENSKMMLELDPPFGDSYIVIGVGEKKITHH…
WT ZIKV End Point	IRCIGVSNRDFVEGMSGGTWVDVVLEHGGCVTVMAQDKPTVDIELVTTTVSNMAEVRSYCYEASISDMASDSRCPTQGEAYLDKQSDTQYVCKRTLVDRGWGNGCGLFGKGSLVTCAKFACSKKMTGKSIQPENLEYRIMLSVHGSQHSGMIVNDTGHETDENRAKVEITPNSPRAEATLGGFGSLGLDCEPRTGLDFSDLYYLTMNNKHWLVHKEWFHDIPLPWHAGADTGTPHWNNKEALVEFKDAHAKRQTVVVLGSQEGAVHTALAGALEAEMDGAKGRLSSGHLKCRLKMDKLRLKGVSYSLCTAAFTFTKIPAETLHGTVTVEVQYAGTDGPCKVPAQMAVDMQTLTPVGRLITANPVITESTENSKMMLELDPPFGDSYIVIGVGEKKITHH…
∆346 ZIKV Stock	IRCIGVSNRDFVEGMSGGTWVDVVLEHGGCVTVMAQDKPTVDIELVTTTVSNMAEVRSYCYEASISDMASDSRCPTQGEAYLDKQSDTQYVCKRTLVDRGWGNGCGLFGKGSLVTCAKFACSKKMTGKSIQPENLEYRIMLSVHGSQHSGMIVNDTGHETDENRAKVEITPNSPRAEATLGGFGSLGLDCEPRTGLDFSDLYYLTMNNKHWLVHKEWFHDIPLPWHAGADTGTPHWNNKEALVEFKDAHAKRQTVVVLGSQEGAVHTALAGALEAEMDGAKGRLSSGHLKCRLKMDKLRLKGVSYSLCTAAFTFTKIPAETLHGTVTVEVQYAGTDGPCKVPAQM-VDMQTLTPVGRLITANPVITESTENSKMMLELDPPFGDSYIVIGVGEKKITHH…
∆346 ZIKV D6	IRCIGVSNRDFVEGMSGGTWVDVVLEHGGCVTVMAQDKPTVDIELVTTTVSNMAEVRSYCYEASISDMASDSRCPTQGEAYLDKQSDTQYVCKRTLVDRGWGNGCGLFGKGSLVTCAKFACSKKMTGKSIQPENLEYRIMLSVHGSQHSGMIVNDTGHETDENRAKVEITPNSPRAEATLGGFGSLGLDCEPRTGLDFSDLYYLTMNNKHWLVHKEWFHDIPLPWHAGADTGTPHWNNKEALVEFKDAHAKRQTVVVLGSQEGAVHTALAGALEAEMDGAKGRLSSGHLKCRLKMDKLRLKGVSYSLCTAAFTFTKIPAETLHGTVTVEVQYAGTDGPCKVPAQM-VDMQTLTPVGRLITANPVITESTENSKMMLELDPPFGDSYIVIGAGEKKITHH…
∆346 ZIKV D6	IRCIGVSNRDFVEGMSGGTWVDVVLEHGGCVTVMAQDKPTVDIELVTTTVSNMAEVRSYCYEASISDMASDSRCPTQGEAYLDKQSDTQYVCKRTLVDRGWGNGCGLFGKGSLVTCAKFACSKKMTGKSIQPENLEYRIMLSVHGSQHSGMIVNDTGHETDENRAKVEITPNSPRAEATLGGFGSLGLDCEPRTGLDFSDLYYLTMNNKHWLVHKEWFHDIPLPWHAGADTGTPHWNNKEALVEFKDAHAKRQTVVVLGSQEGAVHTALAGALEAEMDGAKGRLSSGHLKCRLKMDKLRLKGVSYSLCTAAFTFTKIPAETLHGTVTVEVQYAGTDGPCKVPAQM-VDMQTLTPVGRLITANPVITESTENSKMMLELDPPFGDSYIVIGAGEKKITHH…
∆346 ZIKV End Point	IRCIGVSNRDFVEGMSGGTWVDVVLEHGGCVTVMAQDKPTVDIELVTTTVSNMAEVRSYCYEASISDMASDSRCPTQGEAYLDKQSDTQYVCKRTLVDRGWGNGCGLFGKGSLVTCAKFACSKKMTGKSIQPENLEYRIMLSVHGSQHSGMIVNDTGHETDENRAKVEITPNSPRAEATLGGFGSLGLDCEPRTGLDFSDLYYLTMNNKHWLVHKEWFHDIPLPWHAGADTGTPHWNNKEALVEFKDAHAKRQTVVVLGSQEGAVHTALAGALEAEMDGAKGRLSSGHLKCRLKMDKLRLKGVSYSLCTAAFTFTKIPAETLHGTVTVEVQYAGTDGPCKVPAQM-VDMQTLTPVGRLITANPVITESTENSKMMLELDPPFGDSYIVIGAGEKKITHH…
∆346 ZIKV End Point	IRCIGVSNRDFVEGMSGGTWVDVVLEHGGCVTVMAQDKPTVDIELVTTTVSNMAEVRSYCYEASISDMASDSRCPTQGEAYLDKQSDTQYVCKRTLVDRGWGNGCGLFGKGSLVTCAKFACSKKMTGKSIQPENLEYRIMLSVHGSQHSGMIVNDTGHETDENRAKVEITPNSPRAEATLGGFGSLGLDCEPRTGLDFSDLYYLTMNNKHWLVHKEWFHDIPLPWHAGADTGTPHWNNKEALVEFKDAHAKRQTVVVLGSQEGAVHTALAGALEAEMDGAKGRLSSGHLKCRLKMDKLRLKGVSYSLCTAAFTFTKIPAETLHGTVTVEVQYAGTDGPCKVPAQM-VDMQTLTPVGRLITANPVITESTENSKMMLELDPPFGDSYIVIGAGEKKITHH…
∆346 ZIKV End Point	IRCIGVSNRDFVEGMSGGTWVDVVLEHGGCVTVMAQDKPTVDIELVTTTVSNMAEVRSYCYEASISDMASDSRCPTQGEAYLDKQSDTQYVCKRTLVDRGWGNGCGLFGKGSLVTCAKFACSKKMTGKSIQPENLEYRIMLSVHGSQHSGMIVNDTGHETDENRAKVEITPNSPRAEATLGGFGSLGLDCEPRTGLDFSDLYYLTMNNKHWLVHKEWFHDIPLPWHAGADTGTPHWNNKEALVEFKDAHAKRQTVVVLGSQEGAVHTALAGALEAEMDGAKGRLSSGHLKCRLKMDKLRLKGVSYSLCTAAFTFTKIPAETLHGTVTVEVQYAGTDGPCKVPAKM-VDMQTLTPVGRLITANPVITESTENSKMMLELDPPFGDSYIVIGVGEKKITHH…
∆346 ZIKV End Point	IRCIGVSNRDFVEGMSGGTWVDVVLEHGGCVTVMAQDKPTVDIELVTTTVSNMAEVRSYCYEASISDMASDSRCPTQGEAYLDKQSDTQYVCKRTLVDRGWGNGCGLFGKGSLVTCAKFACSKKMTGKSIQPENLEYRIMLSVHGSQHSGMIVNDTGHETDENRAKVEITPNSPRAEATLGGFGSLGLDCEPRTGLDFSDLYYLTMNNKHWLVHKEWFHDIPLPWHAGADTGTPHWNNKEALVEFKDAHAKRQTVVVLGSQEGAVHTALAGALEAEMDGAKGRLSSGHLKCRLKMDKLRLKGVSYSLCTAAFTFTKIPAETLHGTVTVEVQYAGTDGPCKVPAQM-VDMQTLTPAGRLITANPVITESTENSKMMLELDPPFGDSYIVIGVGEKKITHH…
∆346 ZIKV End Point	IRCIGVSNRDFVEGMSGGTWVDVVLEHGGCVTVMAQDKPTVDIELVTTTVSNMAEVRSYCYEASISDMASDSRCPTQGEAYLDKQSDTQYVCKRTLVDRGWGNGCGLFGKGSLVTCAKFACSKKMTGKSIQPENLEYRIMLSVHGSQHSEMIVNDTGHETDENRAKVEITPNSPRAEATLGGFGSLGLDCEPRTGLDFSDLYYLTMNNKHWLVHKEWFHDIPLPWHAGADTGTPHWNNKEALVEFKDAHAKRQTVVVLGSQEGAVHTALAGALEAEMDGAKGRLSSGHLKCRLKMDKLRLKGVSYSLCTAAFTFTKIPAETLHGTVTVEVQYAGTDGPCKVPAQM-VDMQTLTPVGRLITANPVITESTENSKMMLELDPPFGDSYIVIGAGEKKITHH…

## Sheet: Fig. 5a
	Survival
	WT	Δ346
7	1
7	1
7	1
7	1
7	1
13		1
14		1
14		1
14		1
16		1
20		1

[truncated: 9 more sheets: Fig. 5b, Fig. 5c, Fig. 5d, Fig. 5e, Fig. 5f, Fig. 6a, Fig. 6b, Fig. 6c, Fig. 6d]
